# Supplementary material for: A Significant Association Between Rhein and Diabetic Nephropathy in Animals: A Systematic Review and Meta-Analysis
Source: Front Pharmacol. 2019 Dec 13;10:1473. doi: 10.3389/fphar.2019.01473 (PMC6923681; doi:10.3389/fphar.2019.01473)
Supplement: Supplementary file 3 [file Table_2.xlsx]

## Sheet: blood glucose
study year	e (mean)	e (sd)	e (n)	c (mean)	c (sd)	c (n)	species	model	dosage	duration
Ai et al., 2004	29.72	2.28	9	30.57	2.56	8	rat	1	medium	long
Chen et al., 2013	24.03	1.24	6	26.12	7.89	6	rat	1	high	short
Chen et al., 2015	23.15	3.56	10	27.27	3.63	10	rat	2	medium	short
Chen et al., 2015	22.21	3.11	10	27.27	3.63	10	rat	2	high	short
Chen et al., 2015	19.14	1.55	11	27.27	3.63	10	rat	2	high	short
Chen et al., 2015	13.08	1.55	8	19.34	1.12	8	rat	2	medium	short
Gong et al., 2006	13.36	3.79	12	30.31	3.12	12	rat	2	low	long
Gong et al., 2006	11.25	2.67	12	30.31	3.12	12	rat	2	medium	long
Guo et al., 2002	11.3	6.2	10	12.2	4.9	10	rat	2	high	long
Hu et al., 2014	25.64	2.37	20	29.06	1.88	20	rat	2	high	short
Huang et al., 2004	20.8	7.46	6	40.8	5.76	6	mice	3	high	long
Huang et al., 2012	18.89	1.87	15	19.34	1.66	15	rat	2	high	short
Jia et al., 2007	30	9.35	6	42	5.99	6	mice	3	high	long
Li and Zhen, 2017	9.65	2.01	6	13.2	2.93	6	mice	3	low	long
Li and Zhen, 2017	8.42	1.62	6	13.2	2.93	6	mice	3	medium	long
Li and Yang, 2010	16.2	2.32	8	23.1	2.56	8	rat	1	high	short
Lin et al., 2017	9.53	2.81	12	12.36	3	12	mice	1	low	long
Lin et al., 2017	8.5	1.9	12	12.36	3	12	mice	1	medium	long
Liu and Ning, 2007	19.6	1.4	20	21.3	2.3	20	rat	1	high	long
Qiao et al., 2017	21.58	0.56	8	22.64	0.47	6	rat	2	medium	short
Qiao et al., 2017	19.55	0.2	8	22.64	0.47	6	rat	2	high	short
Qiao et al., 2017	14.39	0.14	8	22.64	0.47	6	rat	2	high	short
Wang et al., 2011	13.93	1.31	8	19.05	1.62	8	rat	2	high	short
Wang et al., 2012	18.65	1.8	8	19.8	1.86	9	rat	1	medium	long
Zhang et al., 2005	20.18	6.71	9	19.39	3.56	9	rat	2	high	short
Zhu et al., 2002	23.4	4.5	8	29.2	5.2	8	mice	3	high	long

## Sheet: Scr
study year	e (mean)	e (sd)	e (n)	c (mean)	c (sd)	c (n)	species	model	dosage	duration
Chen et al., 2013	87.9	1.87	6	124.1	2.87	6	rat	1	high	short
Chen et al., 2015	93.46	5.24	10	106.56	8.81	10	rat	2	medium	short
Chen et al., 2015	87.93	4.41	10	106.56	8.81	10	rat	2	high	short
Chen et al., 2015	79.2	6.47	11	106.56	8.81	10	rat	2	high	short
Duan et al., 2015	12.02	1.56	6	11.81	1.76	6	mice	3	high	long
Gao et al., 2010	38.9	2.3	6	48.6	2.6	6	mice	3	high	long
Gong et al., 2006	16.11	3.06	12	27.39	6.17	12	rat	2	low	long
Gong et al., 2006	15.83	0.94	12	27.39	6.17	12	rat	2	medium	long
Hu et al., 2014	59	9.78	20	64.4	7.43	20	rat	2	high	short
Huang et al., 2012	98.67	13.65	15	132.3	11.41	15	rat	2	high	short
Jia et al., 2007	38.6	4.3	6	48.2	2.9	6	mice	3	high	long
Jin et al., 2008	46.8	2.24	6	50	2.6	6	rat	1	high	short
Jin et al., 2008	46.7	11.4	6	45.9	3.6	6	rat	1	high	long
Li and Zhen, 2017	93.7	20.4	6	136.7	22.4	6	mice	3	low	long
Li and Zhen, 2017	68.3	19.7	6	136.7	22.4	6	mice	3	medium	long
Li et al., 2008	42.37	4.57	6	46.6	3.44	6	rat	1	high	short
Li et al., 2008	46.75	6.42	6	53.82	3.78	6	rat	1	high	long
Lin et al., 2017	92.5	26.7	12	130	28.8	12	mice	1	low	long
Lin et al., 2017	70	25.1	12	130	28.8	12	mice	1	medium	long
Qiao et al., 2017	74.52	4.47	8	87.31	7.41	6	rat	2	medium	short
Qiao et al., 2017	72.44	5.79	8	87.31	7.41	6	rat	2	high	short
Qiao et al., 2017	65.64	5.57	8	87.31	7.41	6	rat	2	high	short
Wu et al., 2015	12.02	1.56	6	11.81	1.76	6	mice	3	high	long
Zhu et al., 2002	38	4.5	8	47	5.5	8	mice	3	high	long
Zhang et al., 2017	9.44	2.22	6	58.89	7.78	8	mice	2	high	long

## Sheet: urine protein
study year	e (mean)	e (sd)	e (n)	c (mean)	c (sd)	c (n)	species	model	dosage	duration
Ai et al., 2004	44.04	14.38	9	18.26	5.76	8	rat	1	medium	long
Chen et al., 2015	51.84	5.76	10	66.09	10.64	10	rat	2	medium	short
Chen et al., 2015	41.22	9.74	10	66.09	10.64	10	rat	2	high	short
Chen et al., 2015	36.86	6.27	11	66.09	10.64	10	rat	2	high	short
Chen et al., 2015	2.35	0.76	8	4.26	1.32	8	rat	2	medium	short
Gong et al., 2006	1.88	3.79	12	5.16	2.56	12	rat	2	low	long
Gong et al., 2006	2.32	1.63	12	5.16	2.56	12	rat	2	medium	long
Guo et al., 2002	5.67	3.06	10	9.3	4.79	10	rat	2	high	long
Hu et al., 2014	27.01	5.25	20	42.6	12.33	20	rat	2	high	short
Jin et al., 2008	68	19.24	6	96.2	19.61	6	rat	1	high	short
Jin et al., 2008	37	6.37	6	48.4	14.45	6	rat	1	high	long
Li et al., 2008	36.83	7.52	6	54.83	14.19	6	rat	1	high	short
Li et al., 2008	67.33	21.86	6	103.33	14.33	6	rat	1	high	long
Li and Yang, 2010	39.1	4.2	8	50.5	8.6	8	rat	1	high	short
Liu et al., 2007	68.6	12.6	20	99.1	16.2	20	rat	1	high	long
Wang et al, 2011	2.5	0.65	8	4.35	1.13	8	rat	2	high	short
Wang et al., 2012	20.12	3.77	8	40	11.32	9	rat	1	medium	long
Zhang et al., 2005	17.14	12.72	9	23.84	6.09	9	rat	2	high	short

## Sheet: kidney tubules injury index
study year	e (mean)	e (sd)	e (n)	c (mean)	c (sd)	c (n)
Jin et al., 2008	3.31	0.24	6	3.7	0.25	6
Jin et al., 2008	2.91	0.15	6	3.17	0.55	6
Li 2008	2.7	0.51	6	3.37	0.65	6
Li 2008	3.13	0.25	6	3.77	0.52	6
Liu and Ning, 2007	6.2	1.5	20	10.6	1.4	20

## Sheet: relative area of kidney collage
study year	e (mean)	e (sd)	e (n)	c (mean)	c (sd)	c (n)
Jin et al., 2008	5.12	0.21	6	6.1	0.21	6
Jin et al., 2008	2.93	0.15	6	3.14	0.22	6
Li 2008	3.04	0.28	6	3.33	0.27	6
Li 2008	5.24	0.47	6	6.18	0.39	6
Liu and Ning, 2007	7	1.5	20	12.5	3.9	20

## Sheet: MDA
study year	e (mean)	e (sd)	e (n)	c (mean)	c (sd)	c (n)
Huang et al., 2012	8.72	1.14	15	11.27	1.87	15
Li and Zhen, 2017	6.28	0.58	6	7.16	0.72	6
Li and Zhen, 2017	5.3	0.45	6	7.16	0.72	6
Wang et al., 2011	2.72	0.14	8	3.77	0.17	8

## Sheet: SOD
study year	e (mean)	e (sd)	e (n)	c (mean)	c (sd)	c (n)
Huang et al., 2012	178.81	11.52	15	114.34	12.63	15
Li and Zhen, 2017	84.9	9.2	6	75.8	6.8	6
Li and Zhen, 2017	98.3	6.5	6	75.8	6.8	6
Wang et al., 2011	278.84	14.82	8	244.84	22.53	8

## Sheet: ET
study year	e (mean)	e (sd)	e (n)	c (mean)	c (sd)	c (n)
Ai et al., 2004	11.17	1.23	9	13.08	1.38	8
Wang et al., 2012	13.1	1.11	8	13.34	1.02	9

## Sheet: TGF-β1
study year	e (mean)	e (sd)	e (n)	c (mean)	c (sd)	c (n)
Chen et al., 2015	1.54	0.16	8	1.87	0.25	8
Zhang et al., 2005	0.48	0.21	9	0.86	0.27	9
